# Supplementary material for: Acteoside Ameliorates Hepatic Steatosis and Liver Injury in MASLD Mice Through Activation of PINK1/Parkin-Related Mitophagy Markers
Source: Nutrients. 2025 Dec 29;18(1):118. doi: 10.3390/nu18010118 (PMC12787717; doi:10.3390/nu18010118)
Supplement: Supplementary file 1 [file nutrients-18-00118-s001.zip]

Archive with 1 entries (1 files):
- nutrients-3996824-supplementary.pdf
